# Supplementary material for: CCNB2 and AURKA overexpression may cause atypical mitosis in Japanese cortisol-producing adrenocortical carcinoma with TP53 somatic variant
Source: PLoS One. 2020 Apr 14;15(4):e0231665. doi: 10.1371/journal.pone.0231665 (PMC7156056; doi:10.1371/journal.pone.0231665)
Supplement: S1 Table — Forward and reverse (5' to 3') primers and product size and PCR conditions are shown in the table. (XLSX) [file pone.0231665.s005.xlsx]

## Sheet: Table S1
Table S1.Primer list of 12 candidate genes for targeted deep sequencing
Candidate gens	Ref seq	No	Exons	Forward (5' to 3')	Reverse (5' to 3')	Product size (bp)	PCR conditions
ZNRF3	NM_001206998.1	1	exon 1	CTCACGTGGAGCAGATGAAA	CAGCCCTTCAGACAAACCTG	939	3step
		2	exon 2	AGTGCTCAGCTCATTGTGCT	CTCTTGTGTGAGGCGTTTGC	1019	3step
		3	exon 3-6	TGGGCAGGTTGTTGATGTGT	CAGTCTCTGCAGCAGTGGAA	5510	2step
		4	exon 7-9	TACCCCTAAGCCTCCCATCC	GCCCTGAGCTTTTCAAAGGC	6063	3step
APC	NM_001127511.2	5	exon 1	GACAGAACAGCGAAGCAGTG	AGGGTCCAAACGAGGAAGAT	845	3step
		6	exon 2-3	AAGGTGCGTGCTTTGAGAGT	GGAGACACAGTGACACCCTG	1470	2step
		7	exon 4-5	GGCTGCTGTGAAGCTGAAAG	TAGCTACCGGAAGACCACCA	6250	3step
		8	exon 6	CGTGCAGCTCTAATGCTCAA	GGCCATGTTGCCTTACTTTT	826	2step
		9	exon 7	TCCTCCGTCAGTCTCCTGTC	GAAGCAGGAAGTGAGCCAGT	1225	2step
		10	exon8-9	TCCTGGAAAGGTTTTCCGGT	CATCCTCATCAGCTGGCACA	3513	3step
		11	exon 10-12	GGGTGGAGAAACTGGCATAA	TGAGGCAGAGAAACCCTGAT	2684	2step
		12	exon 13	CAACCCCAGCCTGAGAATAA	TGGATCACGCTCATAGTTTTTG	923	2step
		13	exon 14	GAGCACTCGTAAGAAGGATGG	TGGCTTCCAGAACAAAAACC	7267	3step
CTNNB1	NM_001904.3	14	exon 2-7	GTTTTCCCCTCCCTGGCTTT	CTGCACATTACCCGGAACCT	4066	3step
		15	exon 8-15	CAGCTCAGAACAGGACCTGG	GCTTGGTTAGTGTGTCAGGC	6770	3step
MEN1	NM_000244.3	16	exon 2-10	GCCACTATTTCCAGGCTCAG	GGGAACCTAGGGTTTGGGTA	6452	2step
CDKN2A	NM_000077.4	17	exon 1-3	GATTTGAGGGACAGGGTCGG	CATGAATGTGCGCTTAGGGC	7056	2step
CDK4	NM_000075.3	18	exon 2-8	GGTGGTGTTCTTTGCGCTTT	AGGGAAAGGGACAAGAGGGA	3548	2step
MDM2	NM_002392.5	19	exon 1-3	TGTGTGTCGGAAAGATGGAG	AATGGTCAAGCACCCTTACG	5631	3step
		20	exon 4-5	TGGTTCCTGGTTGTTTACCC	CACTCCTAAACAGGAGCTTTTGA	3945	3step
		21	exon 6-8	GACACTCCCTGTCCCTACCA	GGGTTGAAGGTGGAGATCAA	5029	3step
		22	exon 9-11	GGCACAGGGATGAGTTAGGA	CCAAGTACTTCTCATTTAAGACAGAG	4538	3step
TP53	NM_000546.5	23	exon 2-9	CCAACATGCAAAGCCCTGTC	ACAACCAGGAGCCATTGTCT	3753	2step
		24	exon 10-11	AGCCTCCCAAGTTGCTTCAA	ATGTTGACCCTTCCAGCTGG	3948	2step
RB1	NM_000321.2	25	exon 1-2	CGGTTTTTCTCAGGGGACGT	GCCCGGCCTCAAACATTTTT	3804	3step
		26	exon 3-6	AGCGAATAAGAACGTGGGCT	GCCAAGCAGAGAATGAGGGA	6939	3step
		27	exon 7-9	TCTACCCTGCGATTTTCTCTCA	ACACTTCTGCAATAGTCACAGTCA	5516	3step
		28	exon 10-11	TGGAGTGAACCAAAGGGTTT	ACCAGTAAAATGCCCAGCAC	2330	2step
		29	exon 12-13	GAGACAAGTGGGAGGCAGTG	TGTCACTCCATGGCCCATAC	4993	3step
		30	exon 14-17	ACCAAAAACGTTGTTATGCGGT	TGTCATGGGGTAGGGAGAGG	2996	3step
		31	exon 18-19	TTGCCACTGTCAATTGTGCC	GAAACCGCTTGTGGTGTGTC	3970	3step
		32	exon 20-23	CAACTGGAGGTTCCTGGAGA	CCGCCCCCATATTCTTATTA	6123	3step
		33	exon 24-27	AAATATGGGCAATGGCAGAA	ACTCCCACTCTAGGGCCATT	7280	3step
CCNE1	NM_001238.3	34	exon 1-4	TAAATGTCCCGCTCTGAGCC	CTCAGTTTCCTCCTGGGCAG	1379	3step
		35	exon 5-6	GTGTCTAGGCTAGCTTCCTGT	ACAGGTGATATATGCATCCCAGT	2035	3step
		36	exon 7-12	GGAAGGACATCTCAGGCAGA	TAAAAGCAAACGCACGCCTC	4057	2step
PRKAR1A	NM_002734.4	37	exon 1-2	CAGAGTGAGGGTCCTTCCAA	TGGAAACCCTTTATTAGCCAAG	3537	2step
		38	exon 3-11	CATGCCGAAGGATCTCATTT	CACTGCCCAGGGTGAATACT	8008	3step
TERF2	NM_005652.4	39	exon 1-3	GTCCTTTCCCTCCCAGAAGC	GCTTCAATGCCAAAGCCACA	1688	3step
		40	exon 4-7	ACCGCGCCTGGCTTTATAAT	CCACTCATGCCCTAGTGCAA	5911	2step
		41	exon 8	AGAACAGTGTGGCTGTGCTG	TGAGATCGGGAACTTACTGAA	965	3step
		42	exon 9-10	AACCATGGCCTTGAAAGATG	CCAGCCCAGCTTCTGAAAGA	1016	3step
