# Supplementary material for: CCNB2 and AURKA overexpression may cause atypical mitosis in Japanese cortisol-producing adrenocortical carcinoma with TP53 somatic variant
Source: PLoS One. 2020 Apr 14;15(4):e0231665. doi: 10.1371/journal.pone.0231665 (PMC7156056; doi:10.1371/journal.pone.0231665)
Supplement: S2 Table — These primers were used to confirm the variants detected by NGS. PCR was performed using the three-step touchdown PCR protocol. (XLSX) [file pone.0231665.s006.xlsx]

## Sheet: Table S2
Table S2. Primer list of Sanger sequencing
genes	exons	Forward (5' to 3')	Reverse (5' to 3')	size (bp)
TP53	exon 3-4	TGTGAGTGGATCCATTGGAAG	GAAGCCAAAGGGTGAAGAGG	635
TP53	exon 7	CCTGCTTGCCACAGGTCTC	GAAGCCACAGGTTAAGAGGTC	374
ZNRF3	exon 3	GATTGCCAAGGCCAACTTT	GGGACAAGCCAAGCTCACTA	221
CTNNB1	exon 3	CCAGCGTGGACAATGGCTAC	TGAGCTCGAGTCATTGCATAC	931
PRKAR1A	exon 6	TTGCTTGATTTTCTTTCCCCT	ATTCTTATTGCTCGGAAGCGA	270
