# Supplementary material for: CCNB2 and AURKA overexpression may cause atypical mitosis in Japanese cortisol-producing adrenocortical carcinoma with TP53 somatic variant
Source: PLoS One. 2020 Apr 14;15(4):e0231665. doi: 10.1371/journal.pone.0231665 (PMC7156056; doi:10.1371/journal.pone.0231665)
Supplement: S3 Table — Cases 1–7 (tumor) are tumor samples of ACC, and cases 6 and 7 (blood) are reference blood samples for cases 6 and 7 (tumor). The notation > 100 (%), 200 (%), and 500 (%) indicates the percentage by which the number of coverages exceed 100, 200, and 500, respectively, in each sample. (XLSX) [file pone.0231665.s007.xlsx]

## Sheet: Table S3
Table S3. Summary of NGS coverage information for each sample
Case	Average coverage	> 100 (%)	> 200 (%)	> 500 (%)
Case1 (tumor)	3654.98	99.2	99.1	98.1
Case2 (tumor)	1569.78	98.4	93.3	79.1
Case3 (tumor)	3707.12	99.2	99	98
Case4 (tumor)	2741.96	99.2	99	95.5
Case5 (tumor)	3830.41	99.2	98.9	94.3
Case6 (tumor)	4140.23	93.6	93.2	87.1
Case7 (tumor)	3660.79	99.2	99.1	98.3
Case 6 (blood)	3379.53	99.2	99.1	97.8
Case 7 (blood)	4826.65	96.6	96.5	96
