# Supplementary material for: CCNB2 and AURKA overexpression may cause atypical mitosis in Japanese cortisol-producing adrenocortical carcinoma with TP53 somatic variant
Source: PLoS One. 2020 Apr 14;15(4):e0231665. doi: 10.1371/journal.pone.0231665 (PMC7156056; doi:10.1371/journal.pone.0231665)
Supplement: S4 Table — The notation > 100 (%), 200 (%), and 500 (%) indicates the percentage by which the number of coverages exceeds 100, 200, and 500, respectively, in each target regions. (XLSX) [file pone.0231665.s008.xlsx]

## Sheet: Table S4
Table S4. Summary of NGS coverage information for each target regions
Gene and exon	primer No	Case 1 (tumor) average coverage	Case 1 (tumor) > 100 (%)	Case 1 (tumor) > 200 (%)	Case 1 (tumor) > 500 (%)	Case 2 (tumor) average coverage	Case 2 (tumor) > 100 (%)	Case 2 (tumor) > 200 (%)	Case 2 (tumor) > 500 (%)	Case 3 (tumor) average coverage	Case 3 (tumor) > 100 (%)	Case 3 (tumor) > 200 (%)	Case 3 (tumor) > 500 (%)	Case 4 (tumor) average coverage	Case 4 (tumor) > 100 (%)	Case 4 (tumor) > 200 (%)	Case 4 (tumor) > 500 (%)	Case 5 (tumor) average coverage	Case 5 (tumor) > 100 (%)	Case 5 (tumor) > 200 (%)	Case 5 (tumor) > 500 (%)	Case 6 (tumor) average coverage	Case 6 (tumor) > 100 (%)	Case 6 (tumor) > 200 (%)	Case 6 (tumor) > 500 (%)	Case 7 (tumor) average coverage	Case 7 (tumor) > 100 (%)	Case 7 (tumor) > 200 (%)	Case 7 (tumor) > 500 (%)	Case 6 (blood) average coverage	Case 6 (blood) > 100 (%)	Case 6 (blood) > 200 (%)	Case 6 (blood) > 500 (%)	Case 7 (blood) average coverage	Case 7 (blood) > 100 (%)	Case 7 (blood) > 200 (%)	Case 7 (blood) > 500 (%)
ZNRF3 exon 1	1	3294.63	98.3	94.1	87.3	1422.27	91.8	85.2	64.6	3560.9	98.1	96.1	84.6	3536.47	98.3	97.3	85.8	4976.76	98.6	97.3	93.4	11941.4	98.6	98.6	98.1	3312.37	98.2	97.7	85.6	4624.84	98.3	98	96.7	4163.57	98.3	97.7	88
ZNRF3 exon 2	2	10409	98.8	98.6	98	4236.53	98.2	97.8	96.7	7331.19	98.7	98.2	97.8	7126.78	98.6	98.1	97.7	11190.2	98.9	98.7	98	20513.4	98.9	98.9	98.4	8450.28	98.7	98.2	97.8	8302.05	98.7	98.2	97.8	9249.39	98.7	98.3	97.9
ZNRF3 exon 3-6	3	3676.68	100	100	100	520.18	100	97.5	51.3	1172.27	100	100	96.8	1066.74	100	100	95.6	2630.52	100	100	100	5725.27	100	100	100	1984.96	100	100	100	2345.69	100	100	100	2323.82	100	100	100
ZNRF3 exon 7-9	4	4658.41	99.7	99.6	99.5	1351.09	99.5	99.2	94.7	3133.85	99.7	99.5	99.2	3178.9	99.7	99.5	99.2	3709.5	99.7	99.6	99.4	2741.8	99.7	99.5	99.1	3911.21	99.7	99.6	99.3	3121.11	99.7	99.5	99.2	5980.41	99.7	99.7	99.5
APC exon 1	5	11335.7	100	100	100	4628.74	99.1	98.8	97	4304.59	100	100	100	7959.43	100	100	100	9006.42	100	100	100	6681.27	100	98.3	97.6	8726.23	100	100	100	8202.07	100	100	100	10144	100	100	100
APC exon 2-3	6	6919.87	99	99	98.7	4452.19	99	98.8	98.6	7040.28	99	99	98.7	6157.49	99	98.9	98.7	6489.06	99	99	98.7	13286.4	99	99	98.9	7107.04	99	98.9	98.7	6105.28	99	98.9	98.7	9130.29	99	99	98.7
APC exon 4-5	7	3111.52	99.7	99.5	99.4	527.01	99.2	97.2	73.2	4949.93	99.7	99.6	99.4	1877.35	99.5	99.4	98.8	2112.34	99.6	99.5	99.3	4051.33	99.7	99.6	99.4	2213.39	99.6	99.4	99	2214.99	99.6	99.4	99.1	6903.71	99.7	99.6	99.4
APC exon 6	8	8566.27	100	100	100	2952.35	100	100	100	2392.61	100	100	98.7	5321.51	100	100	100	8274.36	100	100	100	12781.2	100	100	100	5268.65	100	100	100	3984.65	100	100	100	7451.97	100	100	100
APC exon 7	9	6052.79	100	100	100	3442.71	99.4	98.5	95.6	5883.09	98.8	98.5	96.9	4260.98	100	100	100	8838.85	100	100	99.5	18177.3	100	100	100	5845.72	100	100	100	6849.3	100	100	99.3	8080.46	100	100	99.8
APC exon 8-9	10	2686.02	98.6	98.5	97.7	1447.09	98.3	97.6	94.7	3205.61	98.5	98.5	97.6	1986.67	98.5	97.8	97.3	2735.34	98.7	98.5	97.8	4168.18	98.7	98.5	98	1914.86	98.5	97.8	96.8	2435.38	98.5	98.4	97.5	2740.1	98.5	98.3	97.5
APC exon 10-12	11	2525.03	90.1	90	89.5	2542.17	90	89.9	89.6	4137.72	90.2	90	89.8	2034.13	90	89.9	89.5	2731.51	90.2	90	89.8	2563.17	90	89.9	89.5	1836.74	90	89.8	89.4	2770.87	90.1	90	89.6	3246.95	90.1	90	89.6
APC exon 13	12	6420.19	98.5	98.2	97.4	2218.6	98.2	96.1	92.5	2169.79	98.2	97.1	92.4	3800.98	98.4	98.2	95.2	5727.43	98.4	98.4	97.3	15313.3	98.5	98.5	98.2	6214.72	98.5	98.3	97.1	4411.87	98.4	98.2	95.7	5334.91	98.4	98.3	97.1
APC exon 14	13	3016.8	99.8	99.7	99.5	695.89	99.5	98.6	95.2	3021.65	99.8	99.7	99.3	2404.82	99.8	99.6	99.1	3816.45	99.8	99.8	99.6	3204.68	99.8	99.7	99.5	2917.53	99.8	99.7	99.4	2932.92	99.8	99.7	99.5	7803.59	99.8	99.8	99.7
CTNNB1 exon 2-7	14	5949.19	99.6	99.6	99.3	1824.8	99.4	99	97.5	5691.53	99.6	99.6	99.2	3390.42	99.6	99.5	98.8	5796.85	99.6	99.6	99.3	11467.6	99.6	99.6	99.5	4983.26	99.6	99.5	99.1	5123.71	99.6	99.6	99.1	7149.17	99.6	99.6	99.2
CTNNB1 exon 8-15	15	1010.35	99.6	99.2	92.2	141.48	88.1	3.7	0	741.69	99.3	98	89.7	939.46	99.6	99	91.2	2209.25	99.7	99.7	99.2	1214.09	99.7	99.5	93	1027.82	99.6	99	91.7	832.13	99.6	98.4	90.4	2196.17	99.7	99.7	98.8
MEN1 exon 2-10	16	3435.34	99.7	99.6	99.4	477.6	99.2	97.6	50.3	2363.24	99.6	99.5	99.1	465.69	99.2	98.4	43.1	1893.35	99.6	99.4	99.1	1806.74	99.6	99.4	99	3157.64	99.7	99.5	99.3	2689.99	99.6	99.5	99.3	5368.55	99.8	99.6	99.4
CDKN2A exon 1-3	17	1991.66	99.7	99.6	99.4	459.85	99.2	98.2	34	2232.41	99.7	99.6	99.1	1274.12	99.6	99.5	98.4	288.7	99.2	94.5	0	2100.65	99.7	99.6	99.2	1593.31	99.6	99.6	98.6	1461.6	99.7	99.6	98.6	1246.97	99.6	99.5	98.3
CDK4 exon 2-8	18	1965.56	99.9	99.6	99.1	516.88	98.9	96.6	57.6	1950.31	99.7	99.7	98.7	869.32	99.9	99.1	94.1	5243.91	99.8	99.2	98.8	14622.8	99.6	99.5	99.2	2728.39	100	99.9	99.1	1303.7	99.7	98.9	96.9	1138.9	99.9	99.1	96.3
MDM2 exon 1-3	19	731.98	99.3	99	90.9	2281.57	99.6	99.4	98.8	4934.29	99.6	99.6	99.3	2439.88	99.6	99.4	99	1008.87	99.5	99.3	96.6	804.26	99.3	98.9	91.7	3637.14	99.6	99.6	99.3	697.71	99.3	98.8	84.9	4425.04	99.6	99.6	99.3
MDM2 exon 4-5	20	6069.76	99.6	99.5	99.1	3693.02	99.5	99.3	98.9	5836.07	99.6	99.4	99	5042.44	99.6	99.4	99	6575.26	99.6	99.6	99.3	1975.02	99.3	99.1	98.3	5909.2	99.6	99.5	99.1	5214.82	99.6	99.5	99	8578.52	99.6	99.5	99.3
MDM2 exon 6-8	21	3585.26	99.7	99.6	99.3	3447.33	99.7	99.5	99.1	5305.56	99.7	99.6	99.4	2618.12	99.7	99.5	99	6494.65	99.7	99.7	99.5	1.94	0	0	0	6523.6	99.7	99.7	99.5	6069.93	99.7	99.7	99.5	8133.91	99.7	99.7	99.5
MDM2 exon 9-11	22	5677.47	99.7	99.6	99.4	3285.88	99.6	99.4	99	5278.88	99.7	99.5	99.4	6035.37	99.7	99.6	99.4	6194.72	99.7	99.6	99.4	2.81	0	0	0	5382.05	99.7	99.5	99.4	5372.26	99.7	99.5	99.4	4.5	0	0	0
TP53 exon 2-9	23	3594.82	99.6	99.4	99.2	952.4	99.2	97.9	91.3	2563.16	99.4	99.3	97.9	2444.37	99.4	99.3	97.9	2984.73	99.6	99.4	99	5625.77	99.7	99.6	99.3	3408.07	99.4	99.4	98.9	4545.85	99.6	99.4	99.2	3655.32	99.6	99.4	99
TP53 exon 10-11	24	2948.63	99.4	99.4	98.7	1609.3	99.3	98.6	97.1	4598.24	99.4	99.4	98.7	3164.3	99.4	99.3	98.6	4198.33	99.5	99.4	99.2	1271.8	99.3	98.7	97.1	3854.43	99.4	99.3	98.6	6743.68	99.6	99.4	99.2	5046.75	99.5	99.4	98.8
RB1 exon 1-2	25	5213.99	99.6	99.3	98.4	2899.47	99	98.2	97.5	5855.87	99.6	99.3	98.3	4513.08	99.5	99.1	98.1	6486.34	99.6	99.5	98.7	357.44	97.3	92.4	0	4946.01	99.4	99.2	98.3	5823.89	99.6	99.3	98.3	8409.15	99.6	99.4	98.7
RB1 exon 3-6	26	4145.04	99.8	99.7	99.3	1182.16	99.4	99.2	98.4	2120.75	99.7	99.4	99	2902.41	99.8	99.6	99.1	3104.27	99.8	99.7	99.3	1791.59	99.7	99.4	99	2541.76	99.7	99.6	99.1	3272.68	99.8	99.7	99.3	5220.8	99.8	99.7	99.4
RB1 exon 7-9	27	4293.54	99.7	99.7	99.4	1976.19	99.5	99.4	97.9	3914.53	99.7	99.5	99.3	3404.2	99.7	99.5	99.3	4389.25	99.7	99.7	99.4	324.8	98.4	91.8	0	3935.15	99.7	99.5	99.4	3483.97	99.7	99.5	99.3	5725.41	99.7	99.7	99.4
RB1 exon 10-11	28	6471.19	81.8	81.7	81.5	4521.92	81.7	81.5	81.4	6178.72	81.7	81.7	81.5	2724.99	81.6	81.5	81.3	10508.7	81.8	81.7	81.6	3083.97	99.1	98.7	97.9	11567.8	81.8	81.7	81.6	7777.71	81.7	81.7	81.5	7817.04	81.7	81.7	81.5
RB1 exon 12-13	29	4064.82	99.7	99.6	99.4	1173.75	99.5	99.2	97	5093.63	99.7	99.6	99.4	1807.72	99.6	99.4	98.8	3381.27	99.7	99.6	99.3	1911.43	99.6	99.4	98.8	1594.04	99.6	99.3	98.6	3217.44	99.7	99.6	99.3	2449.25	99.6	99.5	99.1
RB1 exon 14-17	30	4359.84	99.8	99.8	99.4	1280.31	99.4	98.9	92.9	4893.07	100	100	100	3078.44	99.8	99.8	99.6	3214.87	99.8	99.8	98.8	7940.83	100	100	100	2920.09	99.4	99.4	98.5	1921.52	99.8	99.8	97.9	3531.08	99.5	99.4	98.9
RB1 exon 18-19	31	5967.21	99.6	99.6	99.3	3873.88	99.6	99.5	98.8	6532.34	99.6	99.6	99.2	4846.27	99.6	99.6	99.1	6037.2	99.7	99.6	99.4	8976.88	99.7	99.6	99.5	5122.84	99.6	99.6	99.1	5701.56	99.6	99.6	99.2	7201.52	99.6	99.6	99.3
RB1 exon 20-23	32	3088.19	99.8	99.7	99.4	1068.79	99.3	98.8	92.9	2620.67	99.7	99.6	99.2	2755.21	99.7	99.6	99.2	3458.92	98	97.9	97.7	5486.1	99.8	99.7	99.6	2975.14	99.7	99.6	99.3	2905.27	99.8	99.6	99.3	7445.53	99.8	99.7	99.6
RB1 exon 24-27	33	2335.98	100	99.9	99.9	244.18	99.2	79.8	0.6	1909.39	99.9	99.9	99.8	2380.13	100	99.9	99.8	3285.12	100	100	99.8	3540.59	99.8	99.7	99.5	1628.57	99.9	99.9	99.3	2531.62	100	99.9	99.9	2556.39	100	99.9	99.8
CCNE1 exon 1-4	34	4601.34	100	100	97.5	1923.51	100	97.5	89.9	4380.58	100	100	98	3042.52	100	100	97.5	4942.03	100	100	97.5	5886.4	100	100	100	3443.56	100	100	99.6	2646.79	100	100	97.7	5276.32	100	100	100
CCNE1 exon 5-6	35	9426.11	98.5	98.4	97.7	3699.39	98.2	97.4	96.2	4677.3	98.3	97.5	96.8	6598.12	98.4	98.2	97.1	9826.52	98.4	98.4	97.5	14074.4	98.5	98.4	97.9	7158.86	98.4	98.2	97.1	7417.3	98.4	98.3	97.1	7362.61	98.4	98.3	97.1
CCNE1 exon 7-12	36	1842.61	99.5	99.4	98.3	1184.88	99.3	98.8	95	2071.64	99.4	99.2	98.1	1144.97	99.3	98.8	94	2019.92	99.5	99.4	98.8	2735.04	99.6	99.4	98.8	3203.58	99.6	99.4	98.8	2224.81	99.5	99.3	98.6	2203.74	99.5	99.3	98.3
PRKAR1A exon 1-2	37	1257.12	99.5	99.1	97.7	2481.65	100	100	100	5638.87	100	100	100	1423.77	99.4	99.1	97.7	726.3	100	99.7	95.2	8583.22	99.6	99.5	99.3	7343.24	100	100	100	1543.91	100	100	99.1	1297.92	100	99.8	97.7
PRKAR1A exon 3-11	38	2289.69	99.8	99.7	99.2	580.93	98.9	98.6	88.2	3816.97	99.8	99.7	99.2	2344.18	99.7	99.5	98.9	3340.87	99.8	99.8	99.5	2238.73	99.8	99.6	99.1	3638.54	99.8	99.7	99.2	2431.26	99.8	99.6	99.2	4096.36	99.8	99.7	99.3
TERF2 exon 1-3	39	3692.93	100	100	100	920.01	98	95.4	72.9	2180.67	98.6	98.4	95.4	2202.46	100	100	98.3	3005.05	100	100	99.5	4300.69	99	98.6	97.9	2796.86	100	99	97	2487.39	100	100	99.2	2465.82	100	100	97.1
TERF2 exon 4-7	41	1748.56	99.7	99.5	98.7	674.27	99.1	98.4	88.2	3417.53	99.7	99.7	99.1	2550.42	99.7	99.6	98.8	2789.11	99.7	99.7	99.1	2777.91	99.7	99.7	98.9	3194.57	99.7	99.7	99	2497.75	99.7	99.7	98.9	3270.25	99.7	99.7	99.1
TERF2 exon 8	41	18452.7	99.2	99.2	99	7626.75	99.1	98.9	97.8	10760.2	99.2	99.1	98.6	15352	99.2	99.1	98.8	14204.9	99.2	99.2	98.9	24769	99.2	99.2	99.1	14668	99.2	99.1	98.7	14363.1	99.2	99.1	98.9	16942.2	99.2	99.2	98.9
TERF2 exon 9-10	42	10886.9	98.9	98.7	98.1	4671.01	98.5	97.9	96	7366.41	98.8	98.4	97.2	7159.12	98.7	98.2	97.2	9073.73	98.9	98.7	98	7162.56	98.8	98.4	97.2	6927.49	98.7	98.2	97.2	7371.33	98.8	98.4	97.3	10128.1	98.8	98.6	97.9
