# Supplementary material for: CCNB2 and AURKA overexpression may cause atypical mitosis in Japanese cortisol-producing adrenocortical carcinoma with TP53 somatic variant
Source: PLoS One. 2020 Apr 14;15(4):e0231665. doi: 10.1371/journal.pone.0231665 (PMC7156056; doi:10.1371/journal.pone.0231665)
Supplement: S5 Table — The SIFT, PolyPhen2 HumVar, CADD phred, GERP, and PhastCons scores for each variant detected in this study are shown. It shows whether these variants are registered in gnomAD, COSMIC, TCGA, and ClinVar. It also describes the tier classification of each variant in Cancer Gene Census and the oncogenic in OncoKB of each variant. (XLSX) [file pone.0231665.s009.xlsx]

## Sheet: Table S5
Table S5. Summary of predicted pathogenicity of candidate variants
Gene	Variant		SIFT	PolyPhen2 HumVar	CADD phred	GERP	PhastCons	gnomAD	COSMIC	TCGA	ClinVar	CGC	OncoKB
CTNNB1	NM_001904.3	c.110C>G:p.(Ser37Cys)	0	1	28.7	5.76	1	-	+	+	+	Tier 1	Likely oncogenic
		c.121A>G:p.(Thr41Ala)	0.003	0.94	25.7	5.91	0.994	-	+	-	+		Oncogenic
		c.133T>C:p.(Ser45Pro)	0.002	0.988	28.2	5.91	1	-	+	+	+		Likely oncogenic
TP53	NM_000546.5	c.375G>A:p.Thr125=	1	N.A.	21.5	3.54	1	-	+	+	-	Tier 1	-
		c.749C>T:p.(Pro250Leu)	0.001	1	27.3	4.62	1	-	+	+	+		Likely oncogenic
ZNRF3	NM_001206998.1	c.433C>T:p.(Arg145*)	N.A.	N.A.	35	3.58	1	-	+	+	-	Tier 2	-
PRKAR1A	NM_002734.4	c.545C>A:p.(Thr182Lys)	0.005	0.009	23.2	4.71	1	-	-	-	-	Tier 1	-
N.A., not available
